# Supplementary material for: Load-sensitive impairment of working memory for biological motion in schizophrenia
Source: PLoS One. 2017 Oct 13;12(10):e0186498. doi: 10.1371/journal.pone.0186498 (PMC5640230; doi:10.1371/journal.pone.0186498)
Supplement: S1 Dataset — (XLSX) [file pone.0186498.s001.xlsx]

## Sheet: 시트 1
ID	BM					PSM					polygon					age	education	gender	group	IQ	Controls only	Patients only
	Accuracy (%)		RT (s)		Intervening task (%)	Accuracy (%)		RT (s)		Intervening task (%)	Accuracy (%)		RT (s)		Intervening task (%)						SPQ score	PANSS		SCID	CPZ
	load 1	load 2	load 1	load 2		load 1	load 2	load 1	load 2		load 1	load 2	load 1	load 2			(year)	(M/F)	(S/H)	( /57)		Positive	Negative		(mg)
1	75	70.833	3.8	4.563	81.25	45.833	62.5	6.137	5.721	79.167	58.333	58.333	3.895	4.516	75	34	18	M	S	45		19	15	SCZ	800
2	91.667	54.167	1.744	2.487	95.833	70.833	41.667	2.238	2.742	87.5	66.667	58.333	1.834	1.998	79.167	23	12	F	S	40		16	13	SCZ	150
3	50	33.333	0.794	0.778	62.5	33.333	41.667	3.673	3.178	77.083	79.167	58.333	1.644	2.265	62.5	30	12	F	S	35		12	13	SCZ	0
4	100	66.667	2.89	3.598	72.917	62.5	54.167	3.694	4.227	93.75	70.833	62.5	1.971	2.609	87.5	47	12	M	S	49		21	7	SzAfD	0
5	54.167	41.667	3.675	3.856	77.083	42.667	45.833	5.352	5.702	81.25	54.167	58.333	3.739	4.223	91.667	53	16	M	S	53		14	7	SzAfD	200
6	54.167	50	3.029	3.548	87.5	50	41.667	3.347	4.444	89.583	66.667	62.5	2.94	3.576	93.75	39	12	M	S	37		17	10	SCZ	600
7	41.667	16.667	3.184	3.291	89.583	45.833	25	3.15	3.553	89.583	50	41.667	2.395	2.694	83.333	38	16	F	S	45		20	12	SCZ	0
8	66.667	33.333	4.519	4.543	97.917	41.667	33.333	3.586	4.237	81.25	54.167	58.333	3.334	3.525	79.167	25	12	M	S	47		24	16	SCZ	250
9	58.333	50	3.639	4.36	50	45.833	37.5	4.992	5.443	22.917	70.833	37.5	2.005	2.073	39.583	54	16	F	S	52		10	13	SCZ	100
10	75	62.5	3.155	3.894	81.25	37.5	25	7.617	8.427	62.5	50	50	2.621	2.654	64.583	28	14	M	S	44		8	11	SCZ	233
11	54.167	54.167	6.296	5.702	41.667	58.333	50	4.143	4.99	45.833	54.167	62.5	2.553	2.938	37.5	45	12	F	S	47		7	15	SCZ	100
12	91.667	75	2.375	2.567	83.333	70.833	54.167	3.818	4.338	87.5	83.333	87.5	1.556	2.424	87.5	40	16	F	S	43		9	15	SCZ	50
13	54.167	33.333	1.109	1.867	68.75	45.833	33.333	1.918	2.434	70.833	50	41.667	2.217	1.737	66.667	18	12	F	S	26		10	17	SCZ	150
14	87.5	83.333	2.964	3.992	81.25	58.333	58.333	4.897	4.586	66.667	45.833	54.167	2.429	2.555	81.25	37	14	F	S	45		7	18	SCZ	133
15	37.5	62.5	4.84	5.122	100	37.5	66.667	6.466	5.74	95.833	70.833	70.833	3.581	3.506	95.833	50	12	M	S	48		18	8	SCZ	400
16	62.5	62.5	8.625	8.004	70.833	66.667	70.833	5.977	6.947	70.833	87.5	62.5	4.5	5.357	39.583	49	12	M	S	38		13	16	SCZ	550
17	29.167	37.5	3.217	3.59	43.75	29.167	41.667	1.09	1.37	50	29.167	37.5	0.964	0.943	56.25	35	12	F	S	16		15	19	SCZ	400
18	45.833	37.5	2.315	2.596	79.167	37.5	41.667	1.874	2.261	68.75	54.167	37.5	1.957	1.915	75	37	12	F	S	38		15	12	SCZ	75
19	70.833	58.333	2.858	3.273	64.583	50	50	3.755	3.975	66.667	62.5	50	2.5	2.889	89.583	26	16	M	S	43		8	19	SCZ	0
20	100	91.667	1.723	2.327	100	70.833	45.833	2.887	3.334	100	100	83.333	1.706	2.28	100	21	15	F	H	47	3
21	100	91.667	1.436	2.25	100	91.667	87.5	2.235	2.812	97.917	87.5	79.167	1.305	1.601	97.917	20	15	F	H	41	12
22	79.167	83.333	2.121	3.496	89.583	87.5	70.833	3.69	4.807	85.417	100	75	1.898	2.322	91.667	21	15	F	H	49	20
23	95.833	70.833	3.592	6.235	95.833	83.333	50	5.019	7.261	97.917	87.5	91.667	3.803	4.018	95.833	24	15	F	H	50	13
24	100	100	2.291	4.33	97.917	100	75	3.254	4.709	93.75	95.833	95.833	1.64	2.77	93.75	21	15	F	H	48	8
25	87.5	87.5	1.946	3.346	97.917	83.333	70.833	2.616	3.086	95.833	79.167	79.167	2.203	2.234	95.833	23	16	F	H	47	4
26	100	87.5	1.99	3.455	89.583	87.5	79.167	4.019	4.335	97.917	91.667	87.5	1.526	2.391	91.667	22	15	F	H	48	15
27	83.333	75	2.198	3.975	79.167	75	75	3.88	4.315	91.667	91.667	87.5	1.531	2.166	91.667	23	15	F	H	46	8
28	87.5	83.333	2.174	2.889	75	75	58.333	3.114	3.261	85.417	70.833	66.667	2.156	2.307	83.333	23	16	F	H	50	4
29	91.667	87.5	2.339	3.447	89.583	70.833	62.5	3.518	4.803	91.667	91.667	66.7	1.897	3.831	91.667	23	15	F	H	54	7
30	91.667	83.333	3.532	3.932	85.417	66.667	62.5	2.591	3.972	95.833	87.5	75	1.897	1.977	85.417	21	15	F	H	44	7
31	87.5	87.5	2.751	3.288	95.833	83.333	79.167	3.285	3.504	95.833	100	70.833	2.069	2.604	97.917	52	12	M	H	44	0
32	95.833	83.333	3.763	6.188	81.25	87.5	41.667	7.145	11.852	75	95.833	66.667	2.918	4.97	77.083	54	12	M	H	37	27
33	95.833	91.667	3.188	3.85	100	83.333	79.167	4.59	5.346	100	100	91.667	2.185	4.093	100	32	18	M	H	48	1
34	70.833	54.167	5.766	6.341	93.75	50	54.167	5.835	6.794	97.917	83.333	70.833	2.436	3.65	93.75	55	10	M	H	43	0
35	79.167	70.833	2.685	2.999	93.75	50	58.333	3.89	5.196	91.667	66.667	70.833	2.095	2.562	91.667	41	14	F	H	43	33
36	91.667	87.5	2.147	2.589	97.917	83.333	62.5	3.167	3.802	97.917	87.5	83.333	1.537	2.198	89.583	39	16	M	H	44	26
37	100	83.333	3.067	3.155	100	75	50	4.299	5.608	100	87.5	70.833	2.178	3.29	100	37	12	F	H	33	22
38	91.667	79.167	3.309	3.882	97.917	79.167	70.833	3.002	4.037	97.917	83.333	75	2.408	2.059	100	38	12	F	H	41	5
39	79.167	50	3.274	3.815	70.833	75	50	3.732	5.75	58.333	75	70.833	1.284	1.356	87.5	45	16	F	H	49	22
40	100	87.5	3.385	4.154	89.583	87.5	79.167	4.522	6.201	79.167	100	100	2.653	3.417	89.583	45	16	M	H	51	1
41	87.5	83.333	2.682	3.547	95.833	91.667	45.833	3.657	4.69	95.833	95.833	79.167	1.741	2.468	93.75	47	16	M	H	50	24
42	91.667	87.5	2.471	2.905	87.5	58.333	66.667	3.573	3.297	83.333	75	70.833	1.853	2.398	89.583	38	14	F	H	39	2
43	91.667	91.667	3.646	4.935	68.75	83.333	41.667	5.88	10.849	70.833	87.5	87.5	4.527	3.59	66.667	38	16	F	H	51	3
44	100	91.667	2.058	2.841	100	75	50	3.074	3.451	95.833	83.333	66.667	1.714	2.374	97.917	38	16	M	H	43	20
45	95.833	95.833	1.689	2.441	97.917	75	70.833	4.098	5.055	93.75	87.5	70.833	1.562	2.252	93.75	41	16	M	H	52	15
